# Supplementary material for: Longitudinal Patient-Reported Symptom Change Patterns and Prediction of Future Health-Related Quality of Life in Childhood Cancer Survivors: A Machine Learning Approach from the Childhood Cancer Survivor Study and the St. Jude Lifetime Cohort
Source: Cancers (Basel). 2026 May 10;18(10):1546. doi: 10.3390/cancers18101546 (PMC13204071; doi:10.3390/cancers18101546)
Supplement: Supplementary file 1 [file cancers-18-01546-s001.zip]

Archive with 1 entries (1 files):
- cancers-4228308-supplementary.pdf
